# Supplementary material for: The Role of Psychosomatic Traits in Tailored Workup for Anterior Cervical Discectomy and Fusion—A Case Series
Source: J Pers Med. 2024 Apr 25;14(5):454. doi: 10.3390/jpm14050454 (PMC11122414; doi:10.3390/jpm14050454)
Supplement: Supplementary file 1 [file jpm-14-00454-s001.zip]

Archive with 1 entries (1 files):
- jpm-2960393-supplementary.pdf
